# Supplementary material for: From Clinging to Digging: The Postembryonic Skeletal Ontogeny of the Indian Purple Frog, Nasikabatrachus sahyadrensis (Anura: Nasikabatrachidae)
Source: PLoS One. 2016 Mar 30;11(3):e0151114. doi: 10.1371/journal.pone.0151114 (PMC4814056; doi:10.1371/journal.pone.0151114)
Supplement: S1 Table — (XLSX) [file pone.0151114.s002.xlsx]

## Sheet: Sheet1
	Lateral measurements								Dorsal measurements						Ventral measurements
Gosner stage	body height	maximum diameter of eye	snout to insertion of upper tail fin	snout to vent	snout to opening of spiracle	vent to tip of tail	maximum height of tail	total length	body width	tail muscle width	interpupular distance	Internarial distance	rostronarial distance	naropupular distance	mouth width
25	1.66	0.55	5.81	6.3	4.56	10.96	1.68	18.59	0.05	1.52	1.36	0.79	2.06	1.21	2.98
26	2.16	0.57	4.52	7.47	3.9	11.97	2.15	19.51	3.67	1.79	1.9	0.76	2.47	1.07	3.27
27	2.84	0.85	6.89	11.34	4.34	20.21	2.37	32.44	6.06	3.17	2.27	1.16	3.74	1.67	5.24
	3.24	0.61	6.86	10.15	4.55	18.09	2.64	29.88	5.43	2.38	2.07	1.26	3.15	1.63	4.76
27	3.04	0.73	6.875	10.745	4.445	19.15	2.505	31.16	5.745	2.775	2.17	1.21	3.445	1.65	5
28	3.01	0.81	7.01	12.55	5.88	21.01	2.56	32.84	5.85	3.46	2.62	0.97	4.09	1.55	5.66
29	3.16	0.67	6.84	9.95	6.09	20.25	2.54	32.6	5.1	2.78	2.34	1.25	3.99	1.5	5.6
30	4.54	0.94	10.81	19.17	10.95	29.4	4.11	47.88	9.18	6.08	4.16	1.7	6.86	2.78	10.48
31	5.23	1.37	10.48	19.68	11.75	28.65	5.1	49.57	8.23	5.38	4.07	2.27	7.28	3.14	8.89
32	4.86	1.02	9.19	17.3	9.85	27.24	5.33	45.18	8.75	4.43	3.99	1.51	6.28	3.11	7.8
33	8.15	1.32	10.31	21.1	12.57	29.6	5.35	50.19	9.06	6.05	4.97	2.16	6.81	3.46	8.67
34	7.19	1.41	10.31	19.61	14.08	33.86	4.65	53.95	8.63	5.36	4.51	1.8	6.99	2.9	8.77
	5.58	1.34	11.12	18.16	13.56	30.55	4.05	49.32	8.52	3.77	4.1	1.73	6.79	2.83	8.11
	6.385	1.375	10.715	18.885	13.82	32.205	4.35	51.635	8.575	4.565	4.305	1.765	6.89	2.865	8.44
35	5.02	1.29	10.64	20.67	14.5	35.76	3.86	55.67	8.6	5.08	4.5	1.66	6.96	2.7	8.75
	5.94	1.15	12.48	22.55	16.29	34.29	4.83	56.37	10.42	5.29	4.66	2.19	8.26	3.39	7.5
	5.48	1.22	11.56	21.61	15.395	35.025	4.345	56.02	9.51	5.185	4.58	1.925	7.61	3.045	8.125
36	6	1.23	13.07	20.42	14.42	34.58	4.8	55.09	9.61	5.6	4.12	1.46	6.82	3.13	8.94
	6.06	1.46	11.6	22.88	16.94	40.3	4.37	62.38	9.76	6.13	5.19	1.99	7.46	2.94	9.52
	6.03	1.345	12.335	21.65	15.68	37.44	4.585	58.735	9.685	5.865	4.655	1.725	7.14	3.035	9.23
37	6.01	1.48	13.94	23.19	16.24	36.31	5.7	59.12	10.93	6.48	5.05	2.22	8.35	3.6	10.81
	5.67	1.51	13.7	23.19	17.18	32.32	4.62	57.62	11.27	5.8	4.37	2.24	9.18	3.04	11.93
	5.84	1.495	13.82	23.19	16.71	34.315	5.16	58.37	11.1	6.14	4.71	2.23	8.765	3.32	11.37
38	6.26	1.72	13.85	26.31	18.09	35.76	5.25	62.32	13.05	5.5	5.8	2.06	8.84	3.89	11.39
	7.42	1.28	14.51	25.63	18.98	37.48	6.88	64.88	12.47	6.56	5.94	2.05	8.58	4.39	12.54
	6.84	1.5	14.18	25.97	18.535	36.62	6.065	63.6	12.76	6.03	5.87	2.055	8.71	4.14	11.965
39	7.32	1.7	14.38	28.98	18.94	39.58	5.18	65.61	12.85	7.52	5.12	1.92	8.01	3.93	12.65
	8.02	1.62	14.59	27.33	18	28.83	5.64	55.29	11.89	7.64	5.59	2.65	8.92	4.34	10.72
	7.67	1.66	14.485	28.155	18.47	34.205	5.41	60.45	12.37	7.58	5.355	2.285	8.465	4.135	11.685
40	9.18	1.47	16.29	27.56	20.18	44.01	6.39	71.27	15.32	9.17	6.42	2.69	9.13	4.53	11.06
	9.9	1.73	16.22	28.17	20.6	39.98	7.62	72.7	16.9	9.72	7.11	2.72	9.13	3.61	11.25
40	9.54	1.6	16.255	27.865	20.39	41.995	7.005	71.985	16.11	9.445	6.765	2.705	9.13	4.07	11.155
41	9.73	1.65	16.8	29.03	21.42	41.49	7.75	74.76	16.06	9.79	6.68	2.86	8.71	4.09	12.83
	6.96	1.65	9.19	28.38	19.98	38.7	7.6	65.48	13.23	6.9	5.68	2.16	7.9	4.41	13.41
	8.345	1.65	12.995	28.705	20.7	40.095	7.675	70.12	14.645	8.345	6.18	2.51	8.305	4.25	13.12
42	7.99	1.5	13.39	25.95	0	24.62	4.95	51.55	13.53	4.84	5.71	1.73	5.93	4.34	8.77
	9.31	1.56	15.88	28.98	0	27.17	7.2	58.9	15.62	6.98	6.81	1.83	7.86	4.3	9.54
43	7.73	1.22	25.79	28.73	0	28.21	4.76	61.67	13.33	4.41	5.08	1.85	7.83	4.28	9.71
	7.92	1.11	26.44	28.12	0	23.39	5.38	53.26	12.83	6.3	6.05	1.73	9.35	4.73	11
44	7.34	1.44	nil	27.1	0	6.77	3.97	36.37	13.9	3.14	6.4	1.52	5.93	3.77	9.37
	6	1.23	22.94	21.46	0	12.59	4.84	36.87	12.64	5.77	4.87	2.01	1.56	3.15	8.32
45	6.48	0.82	19.49	19.2	0	3.76	1.68	25.16	9.06	1.23	4.98	1.7	1.4	3.91	6.3
	8.1	1.09	19.8	21.24	0	1.77	1.22	21.34	12.47	1.06	5.82	1.57	0.9	3.67	5.84
46	9.35	1.23	0	21.37	0	0	0	21.37	13.96	0	6.23	1.51	0.76	3.85	4.34

## Sheet: Average values
Gosner stage	bh	de	st	sv	ss	vt	mt	tl	bw	tw	ipd	ind	rnd	npd	mw
25	1.66	0.55	5.81	6.3	4.56	10.96	1.68	18.59	0.05	1.52	1.36	0.79	2.06	1.21	2.98
26	2.16	0.57	4.52	7.47	3.9	11.97	2.15	19.51	3.67	1.79	1.9	0.76	2.47	1.07	3.27
27	1.91	0.56	5.165	6.885	4.23	11.465	1.915	19.05	1.86	1.655	1.63	0.775	2.265	1.14	3.125
28	3.01	0.81	7.01	12.55	5.88	21.01	2.56	32.84	5.85	3.46	2.62	0.97	4.09	1.55	5.66
29	3.16	0.67	6.84	9.95	6.09	20.25	2.54	32.6	5.1	2.78	2.34	1.25	3.99	1.5	5.6
30	4.54	0.94	10.81	19.17	10.95	29.4	4.11	47.88	9.18	6.08	4.16	1.7	6.86	2.78	10.48
31	5.23	1.37	10.48	19.68	11.75	28.65	5.1	49.57	8.23	5.38	4.07	2.27	7.28	3.14	8.89
32	4.86	1.02	9.19	17.3	9.85	27.24	5.33	45.18	8.75	4.43	3.99	1.51	6.28	3.11	7.8
33	8.15	1.32	10.31	21.1	12.57	29.6	5.35	50.19	9.06	6.05	4.97	2.16	6.81	3.46	8.67
34	6.385	1.375	10.715	18.885	13.82	32.205	4.35	51.635	8.575	4.565	4.305	1.765	6.89	2.865	8.44
35	5.48	1.22	11.56	21.61	15.395	35.025	4.345	56.02	9.51	5.185	4.58	1.925	7.61	3.045	8.125
36	6.03	1.345	12.335	21.65	15.68	37.44	4.585	58.735	9.685	5.865	4.655	1.725	7.14	3.035	9.23
37	5.84	1.495	13.82	23.19	16.71	34.315	5.16	58.37	11.1	6.14	4.71	2.23	8.765	3.32	11.37
38	6.84	1.5	14.18	25.97	18.535	36.62	6.065	63.6	12.76	6.03	5.87	2.055	8.71	4.14	11.965
